# Supplementary material for: Sirtuin 6 mediates the therapeutic effect of endometrial regenerative cell-derived exosomes in alleviation of acute transplant rejection by weakening c-myc-dependent glutaminolysis
Source: Front Cell Dev Biol. 2025 Sep 18;13:1564382. doi: 10.3389/fcell.2025.1564382 (PMC12488686; doi:10.3389/fcell.2025.1564382)
Supplement: Supplementary file 1 [file DataSheet3.zip]

Archive with 10 entries (9 files):
- Fig. 2/
- Fig. 2/0-merger.tif
- Fig. 2/00-merger.tif
- Fig. 2/000-merger.tif
- Fig. 2/0000-merger.tif
- Fig. 2/001-merger.tif
- Fig. 2/002-merger.tif
- Fig. 2/003-luminescence[s2].tif
- Fig. 2/005-luminescence[beta-sirt6-2].tif
- Fig. 2/011-luminescence[sirt6].tif
