# Supplementary material for: Sirtuin 6 mediates the therapeutic effect of endometrial regenerative cell-derived exosomes in alleviation of acute transplant rejection by weakening c-myc-dependent glutaminolysis
Source: Front Cell Dev Biol. 2025 Sep 18;13:1564382. doi: 10.3389/fcell.2025.1564382 (PMC12488686; doi:10.3389/fcell.2025.1564382)
Supplement: Supplementary file 3 [file DataSheet4.zip]

Archive with 5 entries (5 files):
- 001-luminescence[S T].tif
- 001-merger [pS6].tif
- 002-luminescence[b].tif
- 003-merger [S6K].tif
- 401-merger [B].tif
