# Supplementary material for: Sirtuin 6 mediates the therapeutic effect of endometrial regenerative cell-derived exosomes in alleviation of acute transplant rejection by weakening c-myc-dependent glutaminolysis
Source: Front Cell Dev Biol. 2025 Sep 18;13:1564382. doi: 10.3389/fcell.2025.1564382 (PMC12488686; doi:10.3389/fcell.2025.1564382)
Supplement: Supplementary file 4 [file DataSheet1.zip]

Archive with 9 entries (9 files):
- 001-luminescence[a2-2].tif
- 001-luminescence[PSSS].tif
- 003-luminescence[MYC2].tif
- 004-luminescence[A3].tif
- 005-luminescence[A2].tif
- 005-luminescence[g2-2].tif
- 005-luminescence[tub2].tif
- 006-luminescence[g2].tif
- 007-luminescence[g1].tif
