# Supplementary material for: Sirtuin 6 mediates the therapeutic effect of endometrial regenerative cell-derived exosomes in alleviation of acute transplant rejection by weakening c-myc-dependent glutaminolysis
Source: Front Cell Dev Biol. 2025 Sep 18;13:1564382. doi: 10.3389/fcell.2025.1564382 (PMC12488686; doi:10.3389/fcell.2025.1564382)
Supplement: Supplementary file 5 [file DataSheet2.zip]

Archive with 5 entries (5 files):
- 001-luminescence[cmy22].tif
- 003-luminescence[cmy1].tif
- 003-luminescence[PS6-3].tif
- 009-luminescence[B2].tif
- 010-luminescence[B1].tif
