# Supplementary material for: Sirtuin 6 mediates the therapeutic effect of endometrial regenerative cell-derived exosomes in alleviation of acute transplant rejection by weakening c-myc-dependent glutaminolysis
Source: Front Cell Dev Biol. 2025 Sep 18;13:1564382. doi: 10.3389/fcell.2025.1564382 (PMC12488686; doi:10.3389/fcell.2025.1564382)
Supplement: Supplementary file 6 [file DataSheet5.zip]

Archive with 4 entries (4 files):
- 003-luminescence[A].tif
- 011-overlay[G].tif
- 013-overlay[btubulin].tif
- 179-merger [M].tif
